# Supplementary material for: Perception of social interaction compresses subjective duration in an oxytocin-dependent manner
Source: eLife. 2018 May 22;7:e32100. doi: 10.7554/eLife.32100 (PMC5963918; doi:10.7554/eLife.32100)
Supplement: Source data 1. — PSEs and difference limens (DLs) for individual participants in Experiments 1-6. [file elife-32100-data1.xlsx]

## Sheet: Experiment 1
Subject ID	Gender	Age	PSE-Upright	DL-Upright	PSE-Inverted	DL-Inverted
1	female	26	144	246	-20	350
2	female	25	82	538	-44	440
3	female	22	-18	102	28	338
4	male	23	42	647	32	522
5	female	20	34	410	-80	328
6	female	26	32	390	-50	356
7	male	22	-4	368	2	454
8	male	20	44	344	44	306
9	male	21	80	358	-20	268
10	male	20	82	308	-90	344
11	male	19	14	398	14	300
12	male	25	84	360	22	290
13	male	22	72	658	12	668
14	female	22	50	534	26	432
15	female	23	52	402	10	374
16	female	28	252	610	46	364
17	female	24	100	660	-58	362
18	male	23	72	262	-6	414
19	male	32	-4	656	-30	578
20	male	20	40	448	-6	558
21	female	23	158	590	34	642
22	male	24	28	466	-78	454
23	female	26	156	434	-40	686
24	female	25	72	606	-52	514

## Sheet: Experiment 2
Subject ID	Gender	Age	PSE-Upright	DL-Upright	PSE-Inverted	DL-Inverted
1	female	22	78	315	-49	423
2	female	20	65	406	-9	458
3	female	27	54	324	-38	253
4	female	24	65	306	-8	172
5	female	22	-61	522	-139	490
6	female	20	0	332	28	248
7	male	22	-29	187	-25	142
8	male	26	-2	251	-32	251
9	male	18	19	331	23	439
10	male	21	-29	344	75	392
11	male	22	29	427	43	374
12	male	23	22	510	88	432
13	female	23	8	442	36	396
14	male	19	10	330	0	474
15	female	24	38	534	25	555
16	male	23	-77	686	24	332
17	female	24	-79	579	-57	697
18	male	27	51	421	-14	605
19	female	28	49	574	22	419
20	female	22	-54	436	-32	581
21	female	22	32	515	-77	532
22	female	24	42	563	1	598
23	male	27	81	415	38	475
24	male	21	6	314	78	364

## Sheet: Experiment 3
Subject ID	Gender	Age	PSE-Upright	DL-Upright	PSE-Inverted	DL-Inverted
1	female	23	-35	426	43	345
2	female	22	43	316	-17	268
3	female	22	-3	333	49	389
4	female	20	75	358	57	287
5	female	20	3	341	35	316
6	male	20	-29	404	-37	323
7	female	23	69	213	-77	268
8	female	24	-41	292	-34	266
9	male	20	40	424	-68	471
10	male	21	-9	329	56	362
11	male	23	2	369	-70	492
12	male	23	8	386	7	415
13	female	20	-3	475	140	197
14	male	22	12	401	19	464
15	male	22	-28	668	-97	662
16	female	27	9	394	68	400
17	female	22	-7	355	14	392
18	male	26	-23	606	-28	504
19	male	25	-6	612	-50	401
20	female	20	-15	294	21	359
21	male	22	-42	528	5	525
22	female	20	18	674	-16	460
23	male	21	-20	378	5	469
24	female	22	39	384	-64	496

## Sheet: Experiment 4
Subject ID	Gender	Age	AQ Scores	PSE-Upright	DL-Upright
1	male	29	32	-5	358
2	male	22	17	-3	250
3	male	27	19	55	275
4	male	19	18	81	310
5	male	22	32	22	379
6	male	29	27	85	500
7	male	21	19	69	610
8	male	19	30	2	581
9	male	23	21	96	395
10	male	21	24	102	482
11	male	24	32	35	380
12	male	24	25	-50	467
13	male	32	22	44	554
14	male	23	19	59	284
15	male	25	31	20	338
16	male	20	22	51	519
17	male	23	13	59	312
18	male	20	13	24	412
19	male	26	9	20	531
20	male	24	24	-50	372
21	male	20	18	-24	423
22	male	22	15	99	551
23	male	22	18	78	280
24	male	24	27	-83	648
25	male	23	19	35	450
26	male	23	11	95	320
27	male	23	15	221	483
28	male	21	17	25	488
29	male	21	15	11	350
30	male	23	13	19	313
31	male	25	15	56	563
32	male	20	16	102	431
33	male	23	14	82	467
34	male	30	26	-25	368
35	male	22	27	-20	789
36	male	23	27	-46	333
37	male	28	10	57	477
38	male	22	30	-12	209
39	male	21	22	44	368
40	male	20	12	92	336
41	male	21	24	4	180
42	male	22	30	-79	590
43	male	26	28	41	180
44	male	20	17	17	320
45	male	22	20	28	279
46	male	24	14	100	249
47	male	23	24	31	368
48	male	25	25	110	311
49	male	20	7	109	250
50	male	23	18	82	448
51	male	21	21	61	214
52	male	21	11	155	495
53	male	19	19	14	642
54	male	22	14	47	417
55	male	20	28	-24	360
56	male	22	26	129	332
57	male	18	28	-75	194
58	male	25	11	102	399
59	male	19	19	29	359
60	male	23	17	-15	451
61	male	25	14	18	275
62	male	21	22	0	341
63	male	19	19	58	403
64	male	21	16	105	499
65	male	23	23	-83	458
66	male	19	21	60	323
67	male	20	16	138	332
68	male	23	23	-2	267
69	male	24	16	44	368
70	male	19	24	12	207
71	male	23	17	172	427
72	male	20	29	-24	358
73	male	19	28	15	369
74	male	19	22	19	352
75	male	21	21	5	331
76	male	23	17	35	193
77	male	18	14	77	140
78	male	24	27	45	338
79	male	24	19	121	417
80	male	21	24	-49	402
81	male	28	21	17	398
82	male	20	20	-1	203
83	male	23	15	-17	357
84	male	23	27	123	376
85	male	24	17	-45	603
86	male	24	22	135	643
87	male	20	18	-41	453
88	male	23	16	-27	320
89	male	24	28	45	338
90	male	24	19	121	417

## Sheet: Experiment 5
Subject ID	Gender	Age	AQ Scores	Drug Treatment	PSE-Pretest	DL-Pretest	PSE-Posttest	DL-Posttest
1	male	23	26	oxytocin	-19	260	0	197
2	male	22	32	atosiban	-14	192	26	314
3	male	21	20	oxytocin	114	466	83	490
4	male	21	21	atosiban	-22	254	29	240
5	male	21	25	oxytocin	-17	256	-22	325
6	male	21	28	atosiban	25	144	33	185
7	male	24	26	oxytocin	74	378	134	358
8	male	23	27	oxytocin	-22	349	6	246
9	male	20	33	oxytocin	-39	340	9	421
10	male	19	22	oxytocin	-19	331	14	437
11	male	19	20	atosiban	34	468	-100	371
12	male	19	23	atosiban	-11	325	21	352
13	male	20	27	oxytocin	-6	272	-41	396
14	male	26	26	atosiban	86	475	-4	276
15	male	19	24	oxytocin	-9	345	89	496
16	male	20	24	atosiban	55	239	43	184
17	male	21	20	atosiban	7	367	-79	418
18	male	20	20	oxytocin	-61	335	6	422
19	male	19	20	atosiban	25	389	-8	375
20	male	24	26	atosiban	39	194	-8	262
21	male	22	29	atosiban	84	310	44	197
22	male	25	24	oxytocin	20	412	-12	302
23	male	23	22	atosiban	-46	464	-58	379
24	male	23	27	atosiban	-32	315	9	272
25	male	24	20	atosiban	86	267	33	478
26	male	24	26	atosiban	0	438	-12	408
27	male	25	21	atosiban	93	285	47	442
28	male	21	28	atosiban	38	387	-63	578
29	male	23	20	atosiban	67	355	14	246
30	male	22	21	atosiban	-29	665	-128	587
31	male	23	25	atosiban	-74	545	-70	463
32	male	26	24	oxytocin	-22	295	-105	321
33	male	20	20	oxytocin	-10	528	27	517
34	male	23	23	oxytocin	-12	665	142	679
35	male	21	33	oxytocin	-3	562	189	757
36	male	23	25	oxytocin	35	352	86	574
37	male	25	27	oxytocin	30	489	155	472
38	male	22	21	oxytocin	36	145	47	127
39	male	21	36	oxytocin	91	672	193	502
40	male	24	23	oxytocin	30	468	52	409
41	male	20	27	oxytocin	144	298	236	405
42	male	21	24	oxytocin	-44	566	120	557
43	male	22	28	oxytocin	53	459	0	520
44	male	23	22	atosiban	7	661	25	700
45	male	24	24	atosiban	48	405	18	185
46	male	24	26	atosiban	-29	381	34	427
47	male	25	31	atosiban	9	336	-35	336
48	male	23	27	atosiban	24	208	-14	243
49	male	24	20	atosiban	52	523	84	398
50	male	19	22	atosiban	-10	343	-60	285
51	male	29	36	atosiban	-33	549	-10	528
52	male	29	34	atosiban	-2	216	-14	517
53	male	19	23	atosiban	43	240	-17	244
54	male	19	22	atosiban	-40	313	-31	403
55	male	23	21	atosiban	27	312	-47	317
56	male	22	24	atosiban	-58	456	36	230
57	male	18	26	atosiban	-28	285	32	269
58	male	18	22	atosiban	17	364	-70	457
59	male	19	22	atosiban	17	178	48	217
60	male	21	20	atosiban	50	290	4	191
61	male	24	26	oxytocin	-5	377	5	331
62	male	25	31	oxytocin	48	395	57	366
63	male	23	27	oxytocin	12	373	1	389
64	male	29	36	oxytocin	-113	538	13	447
65	male	19	21	oxytocin	180	487	164	486
66	male	21	22	oxytocin	-2	421	114	477
67	male	19	23	oxytocin	-24	403	68	279
68	male	21	20	oxytocin	-52	446	-30	231
69	male	21	24	oxytocin	-31	175	-15	239
70	male	24	31	oxytocin	121	129	113	280
71	male	18	26	oxytocin	-58	347	-14	255
72	male	19	22	oxytocin	9	267	52	260
73	male	22	32	oxytocin	110	375	76	462
74	male	22	24	oxytocin	-29	600	-3	515
75	male	19	22	oxytocin	-50	328	-43	185
76	male	18	22	oxytocin	95	365	37	270
77	male	29	32	oxytocin	-21	323	3	408
78	male	23	20	atosiban	-54	546	-121	362
79	male	23	21	atosiban	111	434	94	289
80	male	23	24	atosiban	-172	507	-100	514

## Sheet: Experiment 6
Subject ID	Gender	Age	AQ Scores	Drug Treatment	PSE-Pretest	DL-Pretest	PSE-Posttest	DL-Posttest
1	male	23	18	saline	75	434	63	252
2	male	20	17	saline	-10	403	0	493
3	male	19	17	atosiban	-23	277	-9	229
4	male	19	18	saline	33	433	70	503
5	male	19	19	atosiban	-55	430	-15	374
6	male	20	13	atosiban	-8	408	53	390
7	male	20	16	atosiban	90	516	6	300
8	male	20	18	atosiban	27	299	-20	287
9	male	20	13	saline	17	430	-8	396
10	male	20	16	saline	29	398	-6	429
11	male	20	15	saline	7	335	80	338
12	male	20	13	saline	51	436	18	470
13	male	20	18	saline	42	86	86	203
14	male	20	11	atosiban	102	348	113	368
15	male	20	18	atosiban	58	325	32	333
16	male	20	15	atosiban	-34	490	-38	412
17	male	20	15	atosiban	-11	405	-12	436
18	male	20	17	atosiban	25	382	-12	373
19	male	21	10	atosiban	130	261	32	303
20	male	21	19	saline	104	517	44	373
21	male	21	10	saline	54	324	82	274
22	male	21	13	saline	-21	332	24	160
23	male	21	12	atosiban	36	354	78	350
24	male	22	11	atosiban	43	374	-13	451
25	male	22	13	atosiban	11	258	2	536
26	male	22	16	atosiban	24	266	19	156
27	male	22	17	atosiban	125	378	73	302
28	male	22	16	saline	58	414	90	468
29	male	22	11	saline	120	419	147	437
30	male	22	15	saline	100	275	34	164
31	male	22	13	saline	26	309	-9	357
32	male	22	16	saline	17	244	0	149
33	male	22	19	saline	162	452	122	424
34	male	22	17	saline	80	329	21	309
35	male	22	16	atosiban	148	464	77	630
36	male	22	15	atosiban	169	568	27	198
37	male	22	15	atosiban	231	342	199	338
38	male	22	14	atosiban	37	220	1	121
39	male	22	13	atosiban	143	471	-12	421
40	male	23	19	atosiban	84	334	47	412
41	male	23	13	atosiban	-50	352	-45	324
42	male	23	19	saline	148	483	147	340
43	male	23	19	saline	32	381	23	191
44	male	23	13	saline	5	235	40	299
45	male	23	16	saline	85	398	68	340
46	male	23	19	saline	95	458	111	466
47	male	23	18	saline	31	228	63	312
48	male	23	10	saline	37	326	50	445
49	male	23	17	atosiban	56	254	-4	276
50	male	23	16	atosiban	144	409	48	294
51	male	23	19	atosiban	-55	268	-82	351
52	male	23	14	atosiban	187	627	86	647
53	male	23	11	atosiban	56	299	29	301
54	male	24	11	atosiban	7	350	50	378
55	male	24	19	saline	132	401	95	429
56	male	24	16	saline	157	453	62	292
57	male	24	11	saline	48	418	40	512
58	male	24	18	saline	-17	527	43	526
59	male	24	16	saline	202	521	97	491
60	male	24	16	saline	31	429	-13	324
61	male	24	18	atosiban	-4	571	-92	438
62	male	24	13	atosiban	-29	450	-6	440
63	male	24	14	atosiban	42	393	74	415
64	male	24	15	atosiban	97	473	25	461
65	male	25	18	atosiban	74	491	38	527
66	male	25	18	atosiban	8	262	36	293
67	male	25	18	saline	65	339	10	397
68	male	25	15	saline	132	475	91	514
69	male	25	18	saline	32	311	36	233
70	male	26	16	atosiban	-6	259	9	323
71	male	26	16	saline	-49	290	27	318
72	male	26	15	saline	-24	459	-11	427
73	male	26	14	saline	90	406	32	441
74	male	26	15	atosiban	39	192	5	50
75	male	27	16	atosiban	75	351	3	366
76	male	27	16	saline	-12	476	-23	426
77	male	28	18	atosiban	-4	300	-26	272
78	male	28	19	saline	0	394	9	272
79	male	28	19	atosiban	-45	358	-78	258
80	male	29	10	saline	15	204	14	352

## Sheet: Supplementary Experiment
Subject ID	Gender	Age	PSE	DL
1	male	24	-158	255
2	male	32	6	217
3	male	23	-69	227
4	male	22	71	234
5	male	24	-59	163
6	male	20	-41	142
7	male	22	-90	100
8	male	19	-33	199
9	female	23	-154	162
10	female	21	-92	110
11	female	18	-217	165
12	female	22	-65	162
13	male	29	-252	164
14	female	24	-59	118
15	female	22	-156	282
16	female	21	-178	162
17	female	20	-315	229
18	female	20	-195	226
19	female	21	-71	192
20	female	25	-63	220
21	female	25	-86	248
22	male	19	-111	141
23	male	27	27	228
24	male	23	-179	152
